# Supplementary material for: A new record of the spider family Caponiidae from China (Arachnida, Araneae)
Source: Zookeys. 2019 Jun 3;851:1–15. doi: 10.3897/zookeys.851.33351 (PMC6557904; doi:10.3897/zookeys.851.33351)
Supplement: XML Treatment for Laoponia [file zookeys.851.33351-treatment1.xml]

<!DOCTYPE tp:taxon-treatment
  PUBLIC "-//TaxonX//DTD Taxonomic Treatment Publishing DTD v0 20100105//EN" "tax-treatment-NSO.dtd">
<tp:taxon-treatment xmlns:tp="http://www.plazi.org/taxpub"><tp:treatment-meta><kwd-group><label>Taxon classification</label><kwd><named-content xmlns:xlink="http://www.w3.org/1999/xlink" content-type="kingdom">Animalia</named-content></kwd><kwd><named-content xmlns:xlink="http://www.w3.org/1999/xlink" content-type="order">Araneae</named-content></kwd><kwd><named-content xmlns:xlink="http://www.w3.org/1999/xlink" content-type="family">Caponiidae</named-content></kwd></kwd-group><mixed-citation publication-type="journal"><person-group><name><surname>Liu</surname><given-names>Ke-ke</given-names></name><name><surname>Yin</surname><given-names>Hai-qiang</given-names></name><name><surname>Liu</surname><given-names>Ji-he</given-names></name><name><surname>Xu</surname><given-names>Xiang</given-names></name><name><surname>Xiao</surname><given-names>Yong-hong</given-names></name><name><surname>Peng</surname><given-names>Xian-jin</given-names></name></person-group><article-title>A new record of the spider family <tp:taxon-name><tp:taxon-name-part taxon-name-part-type="family">Caponiidae</tp:taxon-name-part></tp:taxon-name> from China (<tp:taxon-name><tp:taxon-name-part taxon-name-part-type="class">Arachnida</tp:taxon-name-part></tp:taxon-name>, <tp:taxon-name><tp:taxon-name-part taxon-name-part-type="order">Araneae</tp:taxon-name-part></tp:taxon-name>)</article-title><source>Zookeys</source><day>03</day><month>6</month><year>2019</year><volume>851</volume><fpage>1</fpage><lpage>15</lpage><pub-id pub-id-type="doi">10.3897/zookeys.851.33351</pub-id></mixed-citation></tp:treatment-meta><tp:nomenclature><label>Genus</label><tp:taxon-name>
              <tp:taxon-name-part taxon-name-part-type="genus" reg="Laoponia">Laoponia</tp:taxon-name-part>
            </tp:taxon-name><tp:taxon-authority>Platnick &amp; Jäger, 2008</tp:taxon-authority><tp:nomenclature-citation-list><tp:nomenclature-citation><tp:taxon-name>
                  <tp:taxon-name-part taxon-name-part-type="genus" reg="Laoponia">Laoponia</tp:taxon-name-part>
                </tp:taxon-name><comment>: <xref ref-type="bibr" rid="B5">Platnick and Jäger 2008</xref>: 2, figs 1−25.</comment></tp:nomenclature-citation></tp:nomenclature-citation-list></tp:nomenclature><tp:treatment-sec sec-type="type species" id="SECID0ECDAE"><title>Type species.</title><p><italic><tp:taxon-name><tp:taxon-name-part taxon-name-part-type="genus" reg="Laoponia">Laoponia</tp:taxon-name-part><tp:taxon-name-part taxon-name-part-type="species" reg="saetosa">saetosa</tp:taxon-name-part></tp:taxon-name></italic> Platnick &amp; Jäger, 2008: 4, figs 1−25, 31−34, type locality Laos.</p></tp:treatment-sec><tp:treatment-sec sec-type="diagnosis" id="SECID0ETDAE"><title>Diagnosis.</title><p><italic><tp:taxon-name><tp:taxon-name-part taxon-name-part-type="genus" reg="Laoponia">Laoponia</tp:taxon-name-part></tp:taxon-name></italic> species is similar to <italic><tp:taxon-name><tp:taxon-name-part taxon-name-part-type="genus" reg="Nops">Nops</tp:taxon-name-part></tp:taxon-name></italic> species (see <xref ref-type="bibr" rid="B7">Sánchez-Ruiz and Brescovit 2015</xref>: 133, fig. 6; 135, fig. 18) and <italic><tp:taxon-name><tp:taxon-name-part taxon-name-part-type="genus" reg="Tarsonops">Tarsonops</tp:taxon-name-part></tp:taxon-name></italic> species (see <xref ref-type="bibr" rid="B8">Sánchez-Ruiz et al. 2015</xref>: 47, fig. 15; <xref ref-type="bibr" rid="B9">Sánchez-Ruiz and Brescovit 2018</xref>, 62, fig. 38H) in having a slit sensillum at the base of fan on chelicerae and the lyriform organ distally located at metatarsi, but can be distinguished from other genera by the relatively shorter, slender embolus with a sharp tip in males (wide, membranous in <italic><tp:taxon-name><tp:taxon-name-part taxon-name-part-type="genus" reg="Nopsides">Nopsides</tp:taxon-name-part></tp:taxon-name></italic> Chamberlin, 1924; broad, ribbon-shaped in <italic><tp:taxon-name><tp:taxon-name-part taxon-name-part-type="genus" reg="Iraponia">Iraponia</tp:taxon-name-part></tp:taxon-name></italic> Kranz-Baltensperger, Platnick &amp; Dupérré, 2009; with small extensions on tip or a sclerotized margin in <italic><tp:taxon-name><tp:taxon-name-part taxon-name-part-type="genus" reg="Nops">Nops</tp:taxon-name-part></tp:taxon-name></italic> MacLeay, 1839), and the normal legs without some appendages (such as the median translucent ventral longitudinal keel, the translucent extension of the membrane, subsegmented tarsi, and the presence of a gladius between the anterior metatarsi and tarsi in <italic><tp:taxon-name><tp:taxon-name-part taxon-name-part-type="genus" reg="Nops">Nops</tp:taxon-name-part></tp:taxon-name></italic> MacLeay, 1839) (<xref ref-type="bibr" rid="B5">Platnick and Jäger 2008</xref>; <xref ref-type="bibr" rid="B4">Liu et al. 2010</xref>; <xref ref-type="bibr" rid="B3">Jiménez et al. 2011</xref>; <xref ref-type="bibr" rid="B9">Sánchez-Ruiz and Brescovit 2018</xref>). Female internal genitalia with clearly sclerotized distal margin and simple invagination of receptaculum and relatively wide base of uterus externus (narrow in <italic><tp:taxon-name><tp:taxon-name-part taxon-name-part-type="genus" reg="Iraponia">Iraponia</tp:taxon-name-part></tp:taxon-name></italic> Kranz-Baltensperger, Platnick and Dupérré 2009). Unfortunately, there are only two <italic><tp:taxon-name><tp:taxon-name-part taxon-name-part-type="genus" reg="Laoponia">Laoponia</tp:taxon-name-part></tp:taxon-name></italic> species reported worldwide: one is known with both male and female specimens and the other only with male specimens. More information on the females of this genus is needed.</p></tp:treatment-sec><ref-list><ref id="B5"><mixed-citation xmlns:xlink="http://www.w3.org/1999/xlink" xlink:type="simple"><person-group><name name-style="western"><surname>Platnick</surname><given-names>NI</given-names></name><name name-style="western"><surname>Jäger</surname><given-names>P</given-names></name></person-group> (<year>2008</year>) <article-title>On the first Asian spiders of the family <tp:taxon-name><tp:taxon-name-part taxon-name-part-type="family">Caponiidae</tp:taxon-name-part></tp:taxon-name> (<tp:taxon-name><tp:taxon-name-part taxon-name-part-type="order">Araneae</tp:taxon-name-part></tp:taxon-name>, <tp:taxon-name><tp:taxon-name-part taxon-name-part-type="infraorder">Haplogynae</tp:taxon-name-part></tp:taxon-name>), with notes on the African genus Diploglena.</article-title><source>American Museum Novitates</source><volume>3634</volume>: <fpage>1</fpage>–<lpage>12</lpage>. <ext-link xlink:type="simple" ext-link-type="doi" xlink:href="10.1206/624.1">https://doi.org/10.1206/624.1</ext-link></mixed-citation></ref><ref id="B7"><mixed-citation xmlns:xlink="http://www.w3.org/1999/xlink" xlink:type="simple"><person-group><name name-style="western"><surname>Sánchez-Ruiz</surname><given-names>A</given-names></name><name name-style="western"><surname>Brescovit</surname><given-names>AD</given-names></name></person-group> (<year>2015</year>) <article-title>On the taxonomic placement of the Cuban spider <italic><tp:taxon-name><tp:taxon-name-part taxon-name-part-type="genus">Nops</tp:taxon-name-part><tp:taxon-name-part taxon-name-part-type="species">ariguanabo</tp:taxon-name-part></tp:taxon-name></italic> Alayón and the description of a new Mexican <italic><tp:taxon-name><tp:taxon-name-part taxon-name-part-type="genus">Tarsonops</tp:taxon-name-part></tp:taxon-name></italic> (<tp:taxon-name><tp:taxon-name-part taxon-name-part-type="order">Araneae</tp:taxon-name-part></tp:taxon-name>, <tp:taxon-name><tp:taxon-name-part taxon-name-part-type="family">Caponiidae</tp:taxon-name-part></tp:taxon-name>).</article-title><source>Zootaxa</source><volume>3914</volume>(<issue>2</issue>): <fpage>131</fpage>–<lpage>143</lpage>. <ext-link xlink:type="simple" ext-link-type="doi" xlink:href="10.11646/zootaxa.3914.2.3">https://doi.org/10.11646/zootaxa.3914.2.3</ext-link></mixed-citation></ref><ref id="B8"><mixed-citation xmlns:xlink="http://www.w3.org/1999/xlink" xlink:type="simple"><person-group><name name-style="western"><surname>Sánchez-Ruiz</surname><given-names>A</given-names></name><name name-style="western"><surname>Brescovit</surname><given-names>AD</given-names></name><name name-style="western"><surname>Alayón</surname><given-names>G</given-names></name></person-group> (<year>2015</year>) <article-title>Four new caponiid species (<tp:taxon-name><tp:taxon-name-part taxon-name-part-type="order">Araneae</tp:taxon-name-part></tp:taxon-name>, <tp:taxon-name><tp:taxon-name-part taxon-name-part-type="family">Caponiidae</tp:taxon-name-part></tp:taxon-name>) from the West Indies and redescription of <italic><tp:taxon-name><tp:taxon-name-part taxon-name-part-type="genus">Nops</tp:taxon-name-part><tp:taxon-name-part taxon-name-part-type="species">blandus</tp:taxon-name-part></tp:taxon-name></italic> (Bryant).</article-title><source>Zootaxa</source><volume>3972</volume>(<issue>1</issue>): <fpage>43</fpage>–<lpage>64</lpage>. <ext-link xlink:type="simple" ext-link-type="doi" xlink:href="10.11646/zootaxa.3972.1.3">https://doi.org/10.11646/zootaxa.3972.1.3</ext-link></mixed-citation></ref><ref id="B9"><mixed-citation xmlns:xlink="http://www.w3.org/1999/xlink" xlink:type="simple"><person-group><name name-style="western"><surname>Sánchez-Ruiz</surname><given-names>A</given-names></name><name name-style="western"><surname>Brescovit</surname><given-names>AD</given-names></name></person-group> (<year>2018</year>) <article-title>A revision of the Neotropical spider genus <italic><tp:taxon-name><tp:taxon-name-part taxon-name-part-type="genus">Nops</tp:taxon-name-part></tp:taxon-name></italic> MacLeay (<tp:taxon-name><tp:taxon-name-part taxon-name-part-type="order">Araneae</tp:taxon-name-part></tp:taxon-name>: <tp:taxon-name><tp:taxon-name-part taxon-name-part-type="family">Caponiidae</tp:taxon-name-part></tp:taxon-name>) with the first phylogenetic hypothesis for the <italic><tp:taxon-name><tp:taxon-name-part taxon-name-part-type="genus">Nopinae</tp:taxon-name-part></tp:taxon-name></italic> genera.</article-title><source>Zootaxa</source><volume>4427</volume>(<issue>1</issue>): <fpage>1</fpage>–<lpage>121</lpage>. <ext-link xlink:type="simple" ext-link-type="doi" xlink:href="10.11646/zootaxa.4427.1.1">https://doi.org/10.11646/zootaxa.4427.1.1</ext-link></mixed-citation></ref><ref id="B4"><mixed-citation xmlns:xlink="http://www.w3.org/1999/xlink" xlink:type="simple"><person-group><name name-style="western"><surname>Liu</surname><given-names>J</given-names></name><name name-style="western"><surname>Li</surname><given-names>S</given-names></name><name name-style="western"><surname>Pham</surname><given-names>DS</given-names></name></person-group> (<year>2010</year>) <article-title><tp:taxon-name><tp:taxon-name-part taxon-name-part-type="family">Caponiidae</tp:taxon-name-part></tp:taxon-name> (<tp:taxon-name><tp:taxon-name-part taxon-name-part-type="class">Arachnida</tp:taxon-name-part></tp:taxon-name>, <tp:taxon-name><tp:taxon-name-part taxon-name-part-type="order">Araneae</tp:taxon-name-part></tp:taxon-name>), a newly recorded family from Vietnam.</article-title><source>Acta Zootaxonomica Sinica</source><volume>35</volume>: <fpage>20</fpage>–<lpage>26</lpage>.</mixed-citation></ref><ref id="B3"><mixed-citation xmlns:xlink="http://www.w3.org/1999/xlink" xlink:type="simple"><person-group><name name-style="western"><surname>Jiménez</surname><given-names>ML</given-names></name><name name-style="western"><surname>Platnick</surname><given-names>NI</given-names></name><name name-style="western"><surname>Dupérré</surname><given-names>N</given-names></name></person-group> (<year>2011</year>) <article-title>The haplogyne spider genus <italic><tp:taxon-name><tp:taxon-name-part taxon-name-part-type="genus">Nopsides</tp:taxon-name-part></tp:taxon-name></italic> (<tp:taxon-name><tp:taxon-name-part taxon-name-part-type="order">Araneae</tp:taxon-name-part></tp:taxon-name>, <tp:taxon-name><tp:taxon-name-part taxon-name-part-type="family">Caponiidae</tp:taxon-name-part></tp:taxon-name>), with notes on <italic><tp:taxon-name><tp:taxon-name-part taxon-name-part-type="genus">Amrishoonops</tp:taxon-name-part></tp:taxon-name></italic>.</article-title><source>American Museum Novitates</source><volume>3708</volume>: <fpage>1</fpage>–<lpage>18</lpage>. <ext-link xlink:type="simple" ext-link-type="doi" xlink:href="10.1206/3708.2">https://doi.org/10.1206/3708.2</ext-link></mixed-citation></ref></ref-list></tp:taxon-treatment>
