# Supplementary material for: A new record of the spider family Caponiidae from China (Arachnida, Araneae)
Source: Zookeys. 2019 Jun 3;851:1–15. doi: 10.3897/zookeys.851.33351 (PMC6557904; doi:10.3897/zookeys.851.33351)
Supplement: XML Treatment for Laoponia saetosa [file zookeys.851.33351-treatment2.xml]

<!DOCTYPE tp:taxon-treatment
  PUBLIC "-//TaxonX//DTD Taxonomic Treatment Publishing DTD v0 20100105//EN" "tax-treatment-NSO.dtd">
<tp:taxon-treatment xmlns:tp="http://www.plazi.org/taxpub"><tp:treatment-meta><kwd-group><label>Taxon classification</label><kwd><named-content xmlns:xlink="http://www.w3.org/1999/xlink" content-type="kingdom">Animalia</named-content></kwd><kwd><named-content xmlns:xlink="http://www.w3.org/1999/xlink" content-type="order">Araneae</named-content></kwd><kwd><named-content xmlns:xlink="http://www.w3.org/1999/xlink" content-type="family">Caponiidae</named-content></kwd></kwd-group><mixed-citation publication-type="journal"><person-group><name><surname>Liu</surname><given-names>Ke-ke</given-names></name><name><surname>Yin</surname><given-names>Hai-qiang</given-names></name><name><surname>Liu</surname><given-names>Ji-he</given-names></name><name><surname>Xu</surname><given-names>Xiang</given-names></name><name><surname>Xiao</surname><given-names>Yong-hong</given-names></name><name><surname>Peng</surname><given-names>Xian-jin</given-names></name></person-group><article-title>A new record of the spider family <tp:taxon-name><tp:taxon-name-part taxon-name-part-type="family">Caponiidae</tp:taxon-name-part></tp:taxon-name> from China (<tp:taxon-name><tp:taxon-name-part taxon-name-part-type="class">Arachnida</tp:taxon-name-part></tp:taxon-name>, <tp:taxon-name><tp:taxon-name-part taxon-name-part-type="order">Araneae</tp:taxon-name-part></tp:taxon-name>)</article-title><source>Zookeys</source><day>03</day><month>6</month><year>2019</year><volume>851</volume><fpage>1</fpage><lpage>15</lpage><pub-id pub-id-type="doi">10.3897/zookeys.851.33351</pub-id></mixed-citation></tp:treatment-meta><tp:nomenclature><tp:taxon-name>
              <tp:taxon-name-part taxon-name-part-type="genus" reg="Laoponia">Laoponia</tp:taxon-name-part>
              <tp:taxon-name-part taxon-name-part-type="species" reg="saetosa">saetosa</tp:taxon-name-part>
            </tp:taxon-name><tp:taxon-authority>Platnick &amp; Jäger, 2008</tp:taxon-authority><xref ref-type="fig" rid="F1">Figs 1</xref><xref ref-type="fig" rid="F2">, 2</xref><xref ref-type="fig" rid="F3">, 3</xref><xref ref-type="fig" rid="F4">, 4</xref><xref ref-type="fig" rid="F5">, 5</xref><xref ref-type="fig" rid="F6">, 6</xref><xref ref-type="fig" rid="F7">, 7</xref><xref ref-type="fig" rid="F8">, 8</xref><tp:nomenclature-citation-list><tp:nomenclature-citation><tp:taxon-name>
                  <tp:taxon-name-part taxon-name-part-type="genus" reg="Laoponia">Laoponia</tp:taxon-name-part>
                  <tp:taxon-name-part taxon-name-part-type="species" reg="saetosa">saetosa</tp:taxon-name-part>
                </tp:taxon-name><comment>Platnick &amp; Jäger, 2008: 4, figs 1−25, 31−34; Jäger and Praxaysombath, 2009: 31, figs 7−14; Liu, Li and Pham, 2010: 22, figs 1−5, 9, 11−12, 14.</comment></tp:nomenclature-citation></tp:nomenclature-citation-list></tp:nomenclature><tp:treatment-sec sec-type="material" id="SECID0EFJAE"><title>Material examined.</title><p>All specimens examined in this study were collected by Ailan He, Keke Liu, Qu Cai, Jihe Liu, Jinxin Liu, and Zongguang Huang from Nonggang National Nature Reserve, Guangxi, China. 1 ♀, Longzhou County, Nonggang Station, the entrance of core area, <named-content xmlns:xlink="http://www.w3.org/1999/xlink" content-type="dwc:verbatimCoordinates" xlink:type="simple"><named-content content-type="geo-json" specific-use="{&#34;type&#34;:&#34;Point&#34;,&#34;coordinates&#34;:[106.932383,22.464150]}" id="NCID0EOJAE" xlink:type="simple">22°27'50.94"N, 106°55'56.58"E</named-content></named-content>, 230 m, leaf litter, 26.X.2017; 1 ♂, Longzhou County, Sanlian Station, <named-content xmlns:xlink="http://www.w3.org/1999/xlink" content-type="dwc:verbatimCoordinates" xlink:type="simple"><named-content content-type="geo-json" specific-use="{&#34;type&#34;:&#34;Point&#34;,&#34;coordinates&#34;:[106.836964,22.534703]}" id="NCID0EWJAE" xlink:type="simple">22°32'4.93"N, 106°50'13.07"E</named-content></named-content>, 310 m, leaf litter, 30.X.2017; 1 ♀, Longzhou County, Xiangshui Station, 18<sup>th</sup> boundary tablet, <named-content xmlns:xlink="http://www.w3.org/1999/xlink" content-type="dwc:verbatimCoordinates" xlink:type="simple"><named-content content-type="geo-json" specific-use="{&#34;type&#34;:&#34;Point&#34;,&#34;coordinates&#34;:[107.023992,22.435661]}" id="NCID0EAKAE" xlink:type="simple">22°26'8.38"N, 107°1'26.37"E</named-content></named-content>, 260 m, leaf litter, 1.XI.2017; 1 ♂, Ningming County, Longrui Station, Huashan National Village, the road behind the hill, <named-content xmlns:xlink="http://www.w3.org/1999/xlink" content-type="dwc:verbatimCoordinates" xlink:type="simple"><named-content content-type="geo-json" specific-use="{&#34;type&#34;:&#34;Point&#34;,&#34;coordinates&#34;:[107.058892,22.241514]}" id="NCID0EIKAE" xlink:type="simple">22°14'29.45"N, 107°3'32.01"E</named-content></named-content>, 260 m, leaf litter, 4.XI.2017.</p><fig id="F1" position="float" orientation="portrait"><label>Figure 1.</label><caption><p><italic><tp:taxon-name><tp:taxon-name-part taxon-name-part-type="genus" reg="Laoponia">Laoponia</tp:taxon-name-part><tp:taxon-name-part taxon-name-part-type="species" reg="saetosa">saetosa</tp:taxon-name-part></tp:taxon-name></italic> Platnick &amp; Jäger, 2008, male <bold>A</bold> habitus, dorsal view <bold>B</bold> habitus, ventral view <bold>C</bold> prosoma, frontal view, slightly lateral <bold>D</bold> prosoma, ventral view <bold>E</bold> palp, prolateral view <bold>F</bold> palp, left, ventral view <bold>G</bold> palp, retrolateral view <bold>H</bold> palp, dorsal view. Scale bars: 1 mm (<bold>A, B</bold>); 0.2 mm (<bold>C, E–G</bold>); 0.5 mm (<bold>D</bold>); 0.1 mm (<bold>H</bold>).</p></caption><graphic xmlns:xlink="http://www.w3.org/1999/xlink" xlink:href="zookeys-851-001-g001.jpg" position="float" orientation="portrait" xlink:type="simple" id="oo_305636.jpg"/></fig></tp:treatment-sec><tp:treatment-sec sec-type="diagnosis" id="SECID0E4LAE"><title>Diagnosis.</title><p>The male of this species resembles that of <italic><tp:taxon-name><tp:taxon-name-part taxon-name-part-type="genus" reg="Laoponia">L.</tp:taxon-name-part><tp:taxon-name-part taxon-name-part-type="species" reg="pseudosaetosa">pseudosaetosa</tp:taxon-name-part></tp:taxon-name></italic> Liu, Li &amp; Pham, 2010 in having short, slender embolus with a sharp tip and entire legs without translucent ventral keel on metatarsi (see <xref ref-type="bibr" rid="B4">Liu et al. 2010</xref>: 24, figs 10, 13), but can be distinguished by a stout bulb and the embolus with a distinctively strongly curved median part (Figs <xref ref-type="fig" rid="F1">1E−H</xref>, <xref ref-type="fig" rid="F5">5</xref>). The female can be easily distinguished from another Asian species, <italic><tp:taxon-name><tp:taxon-name-part taxon-name-part-type="genus" reg="Iraponia">Iraponia</tp:taxon-name-part><tp:taxon-name-part taxon-name-part-type="species" reg="scutata">scutata</tp:taxon-name-part></tp:taxon-name></italic> Kranz-Baltensperger, Platnick &amp; Dupérré, 2009, by the presence of only two eyes (six eyes in <italic><tp:taxon-name><tp:taxon-name-part taxon-name-part-type="genus" reg="Iraponia">I.</tp:taxon-name-part><tp:taxon-name-part taxon-name-part-type="species" reg="scutata">scutata</tp:taxon-name-part></tp:taxon-name></italic>), abdomen lacking the postepigastric scutum, the shape of median membranous sac (large in <italic><tp:taxon-name><tp:taxon-name-part taxon-name-part-type="genus" reg="Iraponia">I.</tp:taxon-name-part><tp:taxon-name-part taxon-name-part-type="species" reg="scutata">scutata</tp:taxon-name-part></tp:taxon-name></italic>), and relatively wide base of the uterus externus (narrow in <italic><tp:taxon-name><tp:taxon-name-part taxon-name-part-type="genus" reg="Iraponia">I.</tp:taxon-name-part><tp:taxon-name-part taxon-name-part-type="species" reg="scutata">scutata</tp:taxon-name-part></tp:taxon-name></italic>) (Kranz-Baltensperger et al. 2009).</p><fig id="F2" position="float" orientation="portrait"><label>Figure 2.</label><caption><p><italic><tp:taxon-name><tp:taxon-name-part taxon-name-part-type="genus" reg="Laoponia">Laoponia</tp:taxon-name-part><tp:taxon-name-part taxon-name-part-type="species" reg="saetosa">saetosa</tp:taxon-name-part></tp:taxon-name></italic> Platnick &amp; Jäger, 2008, female <bold>A</bold> habitus, dorsal view <bold>B</bold> habitus, ventral view <bold>C</bold> prosoma, frontal view, slightly lateral <bold>D</bold> prosoma, ventral view <bold>E</bold> epigyne, ventral view <bold>F</bold> vulva, dorsal view. Scale bars: 1 mm (<bold>A, B</bold>); 0.1 mm (<bold>C</bold>); 0.2 mm (<bold>D–F</bold>).</p></caption><graphic xmlns:xlink="http://www.w3.org/1999/xlink" xlink:href="zookeys-851-001-g002.jpg" position="float" orientation="portrait" xlink:type="simple" id="oo_305637.jpg"/></fig></tp:treatment-sec><tp:treatment-sec sec-type="description" id="SECID0EQPAE"><title>Description.</title><p>Male. Habitus as in Fig. <xref ref-type="fig" rid="F1">1A, B</xref>. Total length 4.37. Carapace (Fig. <xref ref-type="fig" rid="F1">1A</xref>) length 1.66, width 1.39, orange, broadly oval in dorsal view (<abbrev xmlns:xlink="http://www.w3.org/1999/xlink" xlink:title="carapace width" id="ABBRID0E5PAE" xlink:type="simple">CW</abbrev>/<abbrev xmlns:xlink="http://www.w3.org/1999/xlink" xlink:title="carapace length" id="ABBRID0ECQAE" xlink:type="simple">CL</abbrev> ≈ 0.84), pars cephalica slightly domed in lateral view, anteriorly narrowed to 0.3 times its maximum width, with abundant scale-shaped lattices on the surface, indistinct cervical groove and distinct fovea. Eyes (Fig. <xref ref-type="fig" rid="F1">1C</xref>): circular, with dark pigment around them; diameters 0.14; interdistance 0.05, separated by about one third their diameters; with a group of setae in front of and behind eyes respectively. Mouthparts (Figs <xref ref-type="fig" rid="F1">1B</xref>, <xref ref-type="fig" rid="F3">3A−C</xref>): chelicerae straight, light orange, each with an apical group of 6−10 strong and converging setae from basal to median part in frontal view; median lamina long, with dark, heavily sclerotized tip in the furrow; a membranous lobe located at the median part between lamina and fang base; the base of fan with a slit sensillum laterally in frontal view; stridulatory ridges clear, covering more than 1/2 of prolateral surface; endites convergent anteriorly but not touching, light orange, anteriorly with a relatively long membranous projection, serrula present, tiny, middle part wider than distal and proximal margins and forming an obtuse angle of about 100 degrees, covered with scattered long setae from median to posterior surface; labium almost diamond-shaped, fused to sternum, anterior surface of labium with long, longitudinal, submarginally sclerotized strips and the apical part narrow, a bit round. Sternum (Fig. <xref ref-type="fig" rid="F1">1D</xref>, <xref ref-type="fig" rid="F3">3D</xref>) slightly longer than wide, ovoid, with abundant setae and fine reticular lines around the edge, orange, darker at the edge. Pedicel, short, smooth, without setae on the surface. Abdomen (Figs <xref ref-type="fig" rid="F1">1A, B</xref>, <xref ref-type="fig" rid="F5">5A</xref>) uniformly white, length 2.62, width 1.48, strongly elongate oval in dorsal view (<abbrev xmlns:xlink="http://www.w3.org/1999/xlink" xlink:title="abdomen width" id="ABBRID0ECRAE" xlink:type="simple">AW</abbrev>/<abbrev xmlns:xlink="http://www.w3.org/1999/xlink" xlink:title="abdomen length" id="ABBRID0EGRAE" xlink:type="simple">AL</abbrev> ≈ 0.56), with abundant setae dorsally and two pairs of respiratory spiracles clustered around epigastric groove. Legs (Figs <xref ref-type="fig" rid="F1">1A, B</xref>, <xref ref-type="fig" rid="F4">4</xref>) orange, with abundant setae, the base of femur thickened, without sub-segmentation or membranous processes and strong spines on each segment; femora enlarged anteriorly; patella shorter than femora, tibia, metatarsus, and tarsus in legs I, III, IV; the distal part of tibia with few slit sensilla in retrolateral view; metatarsi entire, with obvious metatarsal dorsal stopper and lyriform organ distally in retrolateral view; tarsus with three claws: paired claws with 8−10 teeth, gradually enlarged from base to apex; the unpaired claw small, associated with a relatively small arolium at the base; tibia, metatarsus, and tarsi I−IV with trichobothria in a single row in retrolateral view; leg measurements in mm: I 3.77 (0.92, 0.60, 0.85, 0.79, 0.61); II 3.43 (0.72, 0.65, 0.98, 0.70, 0.38); III 3.30 (0.66, 0.45, 0.89, 0.74, 0.56); IV 4.43 (0.80, 0.69, 1.29, 0.91, 0.74). Leg formula: 4123. Six spinnerets with abundant setae, posterior laterals with two segments.</p><fig id="F3" position="float" orientation="portrait"><label>Figure 3.</label><caption><p><italic><tp:taxon-name><tp:taxon-name-part taxon-name-part-type="genus" reg="Laoponia">Laoponia</tp:taxon-name-part><tp:taxon-name-part taxon-name-part-type="species" reg="saetosa">saetosa</tp:taxon-name-part></tp:taxon-name></italic> Platnick &amp; Jäger, 2008, male mouthpart and sternum <bold>A</bold> chelicerae, frontal view <bold>B</bold> left chelicera, frontal view <bold>C</bold> endites and labium, ventral view <bold>D</bold> sternum, ventral view.</p></caption><graphic xmlns:xlink="http://www.w3.org/1999/xlink" xlink:href="zookeys-851-001-g003.jpg" position="float" orientation="portrait" xlink:type="simple" id="oo_305638.jpg"/></fig><fig id="F4" position="float" orientation="portrait"><label>Figure 4.</label><caption><p><italic><tp:taxon-name><tp:taxon-name-part taxon-name-part-type="genus" reg="Laoponia">Laoponia</tp:taxon-name-part><tp:taxon-name-part taxon-name-part-type="species" reg="saetosa">saetosa</tp:taxon-name-part></tp:taxon-name></italic> Platnick &amp; Jäger, 2008, male legs <bold>A</bold> left leg I, retrolateral view <bold>B</bold> same, join of tibia and metatarsus, retrolateral view <bold>C</bold> same, join of tarsus and metatarsus, retrolateral view <bold>D</bold> same, tarsal claws, retrolateral view <bold>E</bold> left leg IV, retrolateral view <bold>F</bold> same, join of tibia and metatarsus, retrolateral view <bold>G</bold> same, join of tarsus and metatarsus, retrolateral view <bold>H</bold> same, tarsal claws, retrolateral view.</p></caption><graphic xmlns:xlink="http://www.w3.org/1999/xlink" xlink:href="zookeys-851-001-g004.jpg" position="float" orientation="portrait" xlink:type="simple" id="oo_305639.jpg"/></fig><p>Genitalia (Figs <xref ref-type="fig" rid="F1">1A, B, D−H</xref>, <xref ref-type="fig" rid="F5">5</xref>): epigastric region with faint scutum, furrow broad, slightly bent, slit-shaped with rebordered margins, situated at level of bi-lateral spiracles; palp stout, yellow; patella and tibia short, patella slightly longer than tibia but shorter than femur; cymbium ovoid, with thickened setae at the distal area; bulb light orange, ovoid, 1.2 times as long as its maximum width in frontal view, medially with a constriction in retrolateral view, ventrally with small circular area clearly delimited from remainder of cuticle; embolus sclerotized, hook-shaped, twisted medially, including basal and distal part, apex bent outward in frontal view, forming an angle of approximately 100° with the axis of basal part, with a sperm duct opening associated with a shallow furrow extending towards the apical part.</p></tp:treatment-sec><tp:treatment-sec sec-type="Female" id="SECID0EEUAE"><title>Female.</title><p>Habitus as in Fig. <xref ref-type="fig" rid="F2">2A, B</xref>. As in male except as follows. Total length 4.98, carapace length 1.67, width 1.43, broadly oval in dorsal view (<abbrev xmlns:xlink="http://www.w3.org/1999/xlink" xlink:title="carapace width" id="ABBRID0EOUAE" xlink:type="simple">CW</abbrev>/<abbrev xmlns:xlink="http://www.w3.org/1999/xlink" xlink:title="carapace length" id="ABBRID0ESUAE" xlink:type="simple">CL</abbrev> ≈ 0.86), anteriorly narrowed to 0.4 times its maximum width. Eyes (Fig. <xref ref-type="fig" rid="F2">2C</xref>), diameters: 0.14; interdistances: 0.04. Mouthparts (Figs <xref ref-type="fig" rid="F2">2B, D</xref>, <xref ref-type="fig" rid="F6">6A−E</xref>): labium with a round hollow anteriorly. Abdomen (Fig. <xref ref-type="fig" rid="F2">2A, B</xref>), length 3.19, width 1.79, strongly elongate oval in dorsal view (<abbrev xmlns:xlink="http://www.w3.org/1999/xlink" xlink:title="abdomen width" id="ABBRID0EGVAE" xlink:type="simple">AW</abbrev>/<abbrev xmlns:xlink="http://www.w3.org/1999/xlink" xlink:title="abdomen length" id="ABBRID0EKVAE" xlink:type="simple">AL</abbrev> ≈ 0.56). Palp (Fig. <xref ref-type="fig" rid="F7">7B</xref>) and tarsus longer than patella plus tibia, with dense setae. Leg (Figs <xref ref-type="fig" rid="F2">2A, B</xref>, <xref ref-type="fig" rid="F7">7C−I</xref>) measurements in mm: I 3.48 (0.67, 0.57, 1.04, 0.61, 0.59); II 3.37 (0.68, 0.61, 0.65, 0.84, 0.59); III 3.27 (0.59, 0.54, 0.74, 0.70, 0.60); IV 4.62 (0.80, 0.76, 1.33, 0.95, 0.78).</p><p>Female genitalia (Fig. <xref ref-type="fig" rid="F2">2E, F</xref>). In ventral view (Fig. <xref ref-type="fig" rid="F2">2E</xref>), anterior plate distinct, almost reaching proximal part of abdomen; external sclerotization of spiracles yellowish, small, near the lateral extensions of posterior plate; posterior plate oval. In dorsal view (Fig. <xref ref-type="fig" rid="F2">2F</xref>), tracheal trunk long, anteriorly directed, extending anteriorly as long as cone-shaped membranous sac, membranous sac located on the receptaculum; with a thin, convex and sclerotized distal margin of receptaculum; postero-medially with distinct median concavity.</p><fig id="F5" position="float" orientation="portrait"><label>Figure 5.</label><caption><p><italic><tp:taxon-name><tp:taxon-name-part taxon-name-part-type="genus" reg="Laoponia">Laoponia</tp:taxon-name-part><tp:taxon-name-part taxon-name-part-type="species" reg="saetosa">saetosa</tp:taxon-name-part></tp:taxon-name></italic> Platnick &amp; Jäger, 2008, male genital area and left palp <bold>A</bold> genital area, ventral view <bold>B</bold> palp, prolateral view <bold>C</bold> same, detail of bulb and embolus <bold>D</bold> same, detail of embolus <bold>E</bold> dorsal view, slightly prolateral <bold>F</bold> same, detail of bulb and embolus <bold>G</bold> same, detail of embolus <bold>H</bold> same, the apex of embolus <bold>I</bold> retrolateral view <bold>J</bold> same, detail of bulb and embolus <bold>K</bold> same, the apex of embolus.</p></caption><graphic xmlns:xlink="http://www.w3.org/1999/xlink" xlink:href="zookeys-851-001-g005.jpg" position="float" orientation="portrait" xlink:type="simple" id="oo_305640.jpg"/></fig><fig id="F6" position="float" orientation="portrait"><label>Figure 6.</label><caption><p><italic><tp:taxon-name><tp:taxon-name-part taxon-name-part-type="genus" reg="Laoponia">Laoponia</tp:taxon-name-part><tp:taxon-name-part taxon-name-part-type="species" reg="saetosa">saetosa</tp:taxon-name-part></tp:taxon-name></italic> Platnick &amp; Jäger, 2008, female mouthpart and sternum <bold>A</bold> chelicerae, frontal view <bold>B</bold> left chelicera, frontal view <bold>C</bold> chelicerae, posterior view <bold>D</bold> left chelicera, frontal view <bold>E</bold> endites and labium, ventral view <bold>F</bold> sternum, ventral view.</p></caption><graphic xmlns:xlink="http://www.w3.org/1999/xlink" xlink:href="zookeys-851-001-g006.jpg" position="float" orientation="portrait" xlink:type="simple" id="oo_305641.jpg"/></fig></tp:treatment-sec><tp:treatment-sec sec-type="distribution" id="SECID0E1YAE"><title>Distribution.</title><p>Laos (Luang Prabang Province), Vietnam (Ninh Binh Province, Hai Phong Province), China (Guangxi Zhuang Autonomous Region).</p></tp:treatment-sec><tp:treatment-sec sec-type="remarks" id="SECID0E6YAE"><title>Remarks.</title><p>The female genitalia consist of a single receptaculum and a cone-shaped membranous sac in life. The tracheal trunks of the female specimens examined in this study were broken off during preparation. The illustrations of this species were examined by Peter Jäger who first collected and described this species, and who confirmed the identification.</p><fig id="F7" position="float" orientation="portrait"><label>Figure 7.</label><caption><p><italic><tp:taxon-name><tp:taxon-name-part taxon-name-part-type="genus" reg="Laoponia">Laoponia</tp:taxon-name-part><tp:taxon-name-part taxon-name-part-type="species" reg="saetosa">saetosa</tp:taxon-name-part></tp:taxon-name></italic> Platnick &amp; Jäger, 2008, female <bold>A</bold> pedicel, ventral view <bold>B</bold> left palp, retrolateral view <bold>C</bold> left leg I, retrolateral view <bold>D</bold> same, join of tibia and metatarsus, and patella and tibia, retrolateral view <bold>E</bold> same, tarsal claws, retrolateral view <bold>F</bold> left leg IV, retrolateral view <bold>G</bold> same, join of tibia and metatarsus, retrolateral view <bold>H</bold> same, join of tarsus and metatarsus, retrolateral view <bold>I</bold> same, tarsal claws, retrolateral view.</p></caption><graphic xmlns:xlink="http://www.w3.org/1999/xlink" xlink:href="zookeys-851-001-g007.jpg" position="float" orientation="portrait" xlink:type="simple" id="oo_305642.jpg"/></fig><fig id="F8" position="float" orientation="portrait"><label>Figure 8.</label><caption><p>Localities of records of <italic><tp:taxon-name><tp:taxon-name-part taxon-name-part-type="genus" reg="Laoponia">Laoponia</tp:taxon-name-part><tp:taxon-name-part taxon-name-part-type="species" reg="saetosa">saetosa</tp:taxon-name-part></tp:taxon-name></italic> Platnick &amp; Jäger, 2008 in the world (see <xref ref-type="bibr" rid="B10">World Spider Catalog 2019</xref> and Material examined for details).</p></caption><graphic xmlns:xlink="http://www.w3.org/1999/xlink" xlink:href="zookeys-851-001-g008.jpg" position="float" orientation="portrait" xlink:type="simple" id="oo_305643.jpg"/></fig></tp:treatment-sec><ref-list><ref id="B10"><mixed-citation xmlns:xlink="http://www.w3.org/1999/xlink" xlink:type="simple"><institution xlink:type="simple">World Spider Catalog</institution> (<year>2019</year>) World Spider Catalog. Natural History Museum Bern. Version 20.0. <ext-link xlink:type="simple" ext-link-type="uri" xlink:href="https://wsc.nmbe.ch/">https://wsc.nmbe.ch/</ext-link> [accessed 26 March, 2019]</mixed-citation></ref><ref id="B4"><mixed-citation xmlns:xlink="http://www.w3.org/1999/xlink" xlink:type="simple"><person-group><name name-style="western"><surname>Liu</surname><given-names>J</given-names></name><name name-style="western"><surname>Li</surname><given-names>S</given-names></name><name name-style="western"><surname>Pham</surname><given-names>DS</given-names></name></person-group> (<year>2010</year>) <article-title><tp:taxon-name><tp:taxon-name-part taxon-name-part-type="family">Caponiidae</tp:taxon-name-part></tp:taxon-name> (<tp:taxon-name><tp:taxon-name-part taxon-name-part-type="class">Arachnida</tp:taxon-name-part></tp:taxon-name>, <tp:taxon-name><tp:taxon-name-part taxon-name-part-type="order">Araneae</tp:taxon-name-part></tp:taxon-name>), a newly recorded family from Vietnam.</article-title><source>Acta Zootaxonomica Sinica</source><volume>35</volume>: <fpage>20</fpage>–<lpage>26</lpage>.</mixed-citation></ref></ref-list></tp:taxon-treatment>
